# Supplementary material for: A meta-analysis of hypoxia inducible factor 1-alpha (HIF1A) gene polymorphisms: association with cancers
Source: Biomark Res. 2015 Dec 29;3:29. doi: 10.1186/s40364-015-0054-z (PMC4693423; doi:10.1186/s40364-015-0054-z)
Supplement: Additional file 1: — Heterogeneity analysis of HIF1A 1772 C/T. (XLSX 14 kb) [file 40364_2015_54_MOESM1_ESM.xlsx]

## Sheet: Sheet1
Overall Cancer
Comparison	OR (95% CI)	z- value	p-value	Q	d.f	p-value	I^2
TT vs CC	1.5215 [0.7276; 3.1815]	1.1151	0.2648	53.63	13	< 0.0001	75.8% [59.3%; 85.6%]
CT vs CC	1.2339 [0.9968; 1.5275]	1.9301	0.0536	69.67	18	0.0001	74.2% [59.5%; 83.5%]
TT + CT vs CC	1.2983 [1.0603; 1.5898]	2.5268	0.0115	90.25	21	< 0.0001	76.7% [65.1%; 84.5%]
TT vs. CT + CC	1.6352 [0.9374; 2.8523]	1.7324	0.0832	40.8	13	0.0001	68.1% [44.4%; 81.7%]
T vs. C	1.3191 [1.0691; 1.6275]	2.5832	0.0098	96.87	18	< 0.0001	81.4% [71.9%; 87.7%]
Prostate Cancer
Comparison	OR (95% CI)	z- value	p-value	Q	d.f	p-value	I^2
TT vs CC	0.8359 [0.4679; 1.4935]	-0.6053	0.5449	7.08	4	0.1315	43.5% [0%; 79.3%]
CT vs CC	1.3364 [0.9544; 1.8712]	1.6884	0.0913	34.2	5	< 0.0001	85.4% [70.1%; 92.8%]
TT + CT vs CC	1.3326 [0.9482; 1.8728]	1.6536	0.0982	37.24	5	< 0.0001	86.6% [73%; 93.3%]
TT vs. CT + CC	0.8115 [0.470; 1.4010]	-0.7497	0.4535	6.41	4	0.1704	37.6% [0%; 76.8%]
T vs. C	1.2857 [0.9383; 1.7617]	1.5639	0.1178	37.59	5	< 0.0001	86.7% [73.3%; 93.4%]
Colorectal Cancer
Comparison	OR (95% CI)	z- value	p-value	Q	d.f	p-value	I^2
TT vs CC	1.9132 [0.316; 11.5813]	0.7062	0.4801
CT vs CC	0.8305 [0.4951; 1.3932]	-0.7036	0.4817
TT + CT vs CC	1.2419 [0.7690; 2.0056]	0.886	0.3756	4.72	2	0.0945	NaN%
TT vs. CT + CC	1.9692 [0.3259; 11.8997]	0.7383	0.4603
T vs. C	0.9372 [0.5904; 1.4877]	-0.275	0.7833
Renal Cell Carcinoma
Comparison	OR (95% CI)	z- value	p-value	Q	d.f	p-value	I^2
TT vs CC	0.2734 [0.0827; 0.9034]	-2.1265	0.0335	2.27	2	0.3212	12% [0%; 90.8%]
CT vs CC	0.4008 [0.1202; 1.3370]	-1.4874	0.1369	7.94	2	0.0189	74.8% [16.4%; 92.4%]
TT + CT vs CC	0.4302 [0.1537; 1.2041]	-1.6063	0.1082	6.04	2	0.0487	66.9% [0%; 90.4%]
TT vs. CT + CC	1.0776 [0.4393; 2.6435]	0.1633	0.8703	3.13	2	0.2086	36.2% [0%; 79.6%]
T vs. C	0.8396 [0.5797; 1.2159]	-0.9253	0.3548	3.45	2	0.1778	42.1% [0%; 82.5%]
Breast Carcinoma
Comparison	OR (95% CI)	z- value	p-value	Q	d.f	p-value	I^2
TT vs CC	5.1813 [0.8836; 30.3842]	1.8228	0.0683	0.09	1	0.7651	0
CT vs CC	0.9994 [0.7742; 1.2902]	-0.0046	0.9964	0	1	0.966	0
TT + CT vs CC	1.0468 [0.8137; 1.3465]	0.3557	0.7221	0.04	1	0.8467	0
TT vs. CT + CC	5.1789 [0.8834; 30.3613]	1.8225	0.0684	0.09	1	0.7643	0
T vs. C	1.0934 [0.8581; 1.3932]	0.7224	0.4701	0.11	1	0.7361	0
Lung Carcinoma
Comparison	OR (95% CI)	z- value	p-value	Q	d.f	p-value	I^2
TT vs CC	4.877 [2.4163; 9.8436]	4.4222	< 0.0001
CT vs CC	1.5629 [0.9357; 2.6105]	1.706	0.088	1.44	1	0.2301	0.306
TT + CT vs CC	1.6681 [0.7851; 3.5441]	1.3308	0.1832	2.6	1	0.1072	0.615
TT vs. CT + CC	4.042 [2.0229; 8.0764]	3.9548	< 0.0001
T vs. C	1.6766 [0.773; 3.6363]	1.3082	0.1908	2.98	1	0.0844	0.664
OSCC
Comparison	OR (95% CI)	z- value	p-value	Q	d.f	p-value	I^2
TT vs CC	6.1376 [0.2487; 151.4876]	1.1092	0.2673
CT vs CC	1.2889 [0.7008; 2.3706]	0.8164	0.4142	0.45	1	0.501	0
TT + CT vs CC	1.3631 [0.7471; 2.487]	1.0096	0.3127	0.7	1	0.4032	0
TT vs. CT + CC	6.0086 [0.2435; 148.2632]	1.0963	0.2729
T vs. C	1.4253 [0.7944; 2.5574]	1.1882	0.2348	0.98	1	0.323	0
Others Cancers
Comparison	OR (95% CI)	z- value	p-value	Q	d.f	p-value	I^2
TT vs CC	27.2 [5.0406; 146.7759]	3.8407	0.0001
CT vs CC	0.0946 [0.0179; 0.501]	-2.7725	0.0056
TT + CT vs CC	1.9212 [1.1748; 3.1421]	2.6017	0.0093	6.59	3	0.0861	54.5% [0%; 84.9%]
TT vs. CT + CC	17.5 [3.4921; 87.6976]	3.4807	0.0005
T vs. C	2.4198 [1.5517; 3.7735]	3.8981	< 0.0001	3.12	2	0.2103	35.9% [0%; 79.4%]
Ethnicity Caucasian
Comparison	OR (95% CI)	z- value	p-value	Q	d.f	p-value	I^2
TT vs CC	0.9695 [0.2394; 3.9255]	-0.0434	0.9654	23	5	0.0003	78.3% [52.1%; 90.1%]
CT vs CC	0.6333 [0.2969; 1.3509]	-1.1818	0.2373	11.7	5	0.0392	57.3% [0%; 82.7%]
TT + CT vs CC	1.1929 [0.7527; 1.8907]	0.7508	0.4528	46.03	7	< 0.0001	84.8% [71.8%; 91.8%]
TT vs. CT + CC	1.4820 [0.6472; 3.3936]	0.9307	0.352	14.91	5	0.0108	66.5% [19.9%; 86%]
T vs. C	1.3129 [0.8362; 2.0614]	1.1826	0.237	44.19	6	< 0.0001	86.4% [74.2%; 92.9%]
Ethnicity Asian
Comparison	OR (95% CI)	z- value	p-value	Q	d.f	p-value	I^2
TT vs CC	4.9782 [2.6623; 9.3087]	5.0263	< 0.0001	0.11	4	0.9985	0% [0%; 0%]
CT vs CC	0.3249 [0.1692; 0.624]	-3.376	0.0007	0.74	4	0.9457	0% [0%; 0%]
TT + CT vs CC	1.4125 [1.0829; 1.8424]	2.5473	0.0109	23.27	10	0.0098	57% [15.8%; 78.1%]
TT vs. CT + CC	4.2803 [2.3055; 7.9465]	4.6061	< 0.0001	0.23	4	0.994	0% [0%; 0%]
T vs. C	1.4271 [1.0697; 1.9040]	2.418	0.0156	22.37	8	0.0043	64.2% [26.8%; 82.5%]
Ethnicity Mixed
Comparison	OR (95% CI)	z- value	p-value	Q	d.f	p-value	I^2
TT vs CC	0.8220 [0.3608; 1.8728]	-0.4666	0.6408	5.43	2	0.0663	63.1% [0%; 89.5%]
CT vs CC	1.5355 [0.9531; 2.4738]	1.7625	0.078	1.36	2	0.5062	0% [0%; 84.7%]
TT + CT vs CC	1.1592 [0.7884; 1.7042]	0.7511	0.4526	12.2	2	0.0022	83.6% [50.5%; 94.6%]
TT vs. CT + CC	0.7939 [0.3694; 1.7064]	-0.5912	0.5544	4.72	2	0.0942	57.7% [0%; 87.9%]
T vs. C	1.1382 [0.7779; 1.6653]	0.6666	0.505	14.4	2	0.0007	86.1% [59.7%; 95.2%]
