# Supplementary material for: A meta-analysis of hypoxia inducible factor 1-alpha (HIF1A) gene polymorphisms: association with cancers
Source: Biomark Res. 2015 Dec 29;3:29. doi: 10.1186/s40364-015-0054-z (PMC4693423; doi:10.1186/s40364-015-0054-z)
Supplement: Additional file 2: — Heterogeneity analysis of A polymorphism/A. (XLSX 12 kb) [file 40364_2015_54_MOESM2_ESM.xlsx]

## Sheet: Sheet1
Overall
Comparison	OR (95% CI)	z- value	p-value	Q	d.f	p-value	I^2
AA vs GG	5.0963 [3.1167; 8.3331]	6.491	< 0.0001	3.75	8	0.8788	0% [0%; 24.9%]
GA vs GG	1.7389 [1.2019; 2.5159]	2.9357	0.0033	77.05	18	< 0.0001	76.6% [63.8%; 84.9%]
AA vs GG + GA	3.7905 [2.3352; 6.1527]	5.3916	< 0.0001	3.69	8	0.8844	0% [0%; 23.6%]
GA + AA vs GG	1.8166 [1.2584; 2.6226]	3.1866	0.0014	79.66	18	< 0.0001	77.4% [65.1%; 85.4%]
A vs G	1.8194 [1.3133; 2.5203]	3.5992	0.0003	71.09	18	< 0.0001	74.7% [60.4%; 83.8%]
Renal Cell Carcinoma
Comparison	OR (95% CI)	z- value	p-value	Q	d.f	p-value	I^2
AA vs GG	5.1131 [2.2419; 11.6614]	3.8792	0.0001	0	1	0.9547	0
GA vs GG	1.5099 [0.4512; 5.0525]	0.6686	0.5038	36.07	3	< 0.0001	91.7% [81.9%; 96.2%]
AA vs GG + GA	3.0509 [1.3607; 6.8406]	2.7075	0.0068	0.09	1	0.7636	0
GA + AA vs GG	1.5767 [0.4938; 5.0338]	0.7687	0.442	35.75	3	< 0.0001	91.6% [81.7%; 96.2%]
A vs G	1.5304 [0.5981; 3.9159]	0.8876	0.3747	27.27	3	< 0.0001	89% [74.5%; 95.3%]
Prostate Cancer
Comparison	OR (95% CI)	z- value	p-value	Q	d.f	p-value	I^2
AA vs GG	3.3466 [0.1361; 82.3033]	0.7393	0.4597	0	0
GA vs GG	1.4110 [0.9570; 2.0805]	1.7379	0.0822	2.01	2	0.3652	0.7% [0%; 89.7%]
AA vs GG + GA	3.2494 [0.1321; 79.9045]	0.7213	0.4707	0
GA + AA vs GG	1.4134 [0.9310; 2.1458]	1.6245	0.1043	2.16	2	0.3403	7.2% [0%; 90.3%]
A vs G	1.4156 [0.9251; 2.1663]	1.6013	0.1093	2.22	2	0.3295	9.9% [0%; 90.6%]
Breast Cancer
Comparison	OR (95% CI)	z- value	p-value	Q	d.f	p-value	I^2
AA vs GG	0.36 [0.0145; 8.9543]	-0.6231	0.5332
GA vs GG	0.3546 [0.1015; 1.2396]	-1.6236	0.1045	0.79	1	0.3755	0
AA vs GG + GA	0.3738 [0.015; 9.2926]	-0.6002	0.5484
GA + AA vs GG	0.3202 [0.0933; 1.0987]	-1.8104	0.0702	0.65	1	0.419	0
A vs G	0.2989 [0.0896; 0.9976]	-1.9639	0.0495	0.55	1	0.4585	0
Lung Cancer
Comparison	OR (95% CI)	z- value	p-value	Q	d.f	p-value	I^2
AA vs GG	5.4146 [2.7434; 10.6865]	4.8693	< 0.0001	0.03	1	0.8656	0
GA vs GG	1.7619 [1.2477; 2.488]	3.2168	0.0013	0.24	1	0.6231	0
AA vs GG + GA	4.5071 [2.3059; 8.8096]	4.4032	< 0.0001	0.07	1	0.788	0
GA + AA vs GG	2.201 [1.5963; 3.0348]	4.8133	< 0.0001	0.31	1	0.5755	0
A vs G	2.3096 [1.7667; 3.0192]	6.1233	< 0.0001	0.12	1	0.7278	0
OSCC
Comparison	OR (95% CI)	z- value	p-value	Q	d.f	p-value	I^2
AA vs GG	12.6768 [1.4267; 112.6386]	2.2788	0.0227	0.31	1	0.5786	0
GA vs GG	4.6939 [1.9642; 11.2173]	3.4787	0.0005	2.47	1	0.1164	0.594
AA vs GG + GA	10.1225 [1.142; 89.7247]	2.0792	0.0376	0.19	1	0.6634	0
GA + AA vs GG	5.1665 [1.9880; 13.4269]	3.3701	0.0008	3.04	1	0.0815	0.671
A vs G	5.0031 [2.0917; 11.9665]	3.6186	0.0003	2.8	1	0.0941	0.643
Others Cancers
Comparison	OR (95% CI)	z- value	p-value	Q	d.f	p-value	I^2
AA vs GG	3.7708 [0.1528; 93.0665]	0.8114	0.4171	NA
GA vs GG	1.9598 [1.0535; 3.6461]	2.1244	0.0336	14.58	5	0.0123	65.7% [17.8%; 85.7%]
AA vs GG + GA	3.1029 [0.1258; 76.5102]	0.6924	0.4887
GA + AA vs GG	1.9641 [1.0520; 3.6672]	2.119	0.0341	14.76	5	0.0114	66.1% [19%; 85.8%]
A vs G	1.9130 [1.0624; 3.4447]	2.1616	0.0306	13.69	5	0.0177	63.5% [11.6%; 84.9%]
Ethnicity Caucasian Cancers
Comparison	OR (95% CI)	z- value	p-value	Q	d.f	p-value	I^2
AA vs GG	5.6807 [2.5661; 12.5758]	4.2841	< 0.0001	0.89	2	0.6421	0% [0%; 76.5%]
GA vs GG	1.4278 [0.5444; 3.7449]	0.7239	0.4691	45.31	7	< 0.0001	84.6% [71.3%; 91.7%]
AA vs GG + GA	3.4156 [1.5668; 7.446]	3.0893	0.002	1.19	2	0.5521	0% [0%; 82.5%]
GA + AA vs GG	1.5008 [0.5846; 3.8529]	0.844	0.3987	45.52	7	< 0.0001	84.6% [71.5%; 91.7%]
A vs G	1.5206 [0.6767; 3.4165]	1.0146	0.3103	37.37	7	< 0.0001	81.3% [64.1%; 90.2%]
Ethnicity Asian Cancers
Comparison	OR (95% CI)	z- value	p-value	Q	d.f	p-value	I^2
AA vs GG	4.7643 [2.5477; 8.9094]	4.8883	< 0.0001	2.75	5	0.7385	0% [0%; 53.9%]
GA vs GG	1.9389 [1.3821; 2.7201]	3.8334	0.0001	23.27	9	0.0056	61.3% [22.9%; 80.6%]
AA vs GG + GA	4.0473 [2.1808; 7.5112]	4.4314	< 0.0001	2.39	5	0.7937	0% [0%; 46.8%]
GA + AA vs GG	2.0366 [1.4450; 2.8706]	4.0619	< 0.0001	24.78	9	0.0032	63.7% [28.3%; 81.6%]
A vs G	2.0259 [1.4616; 2.8079]	4.2389	< 0.0001	24.97	9	0.003	64% [28.9%; 81.7%]
